# Supplementary material for: HGCS: an online tool for prioritizing disease-causing gene variants by biological distance
Source: BMC Genomics. 2014 Apr 3;15:256. doi: 10.1186/1471-2164-15-256 (PMC4051124; doi:10.1186/1471-2164-15-256)
Supplement: Additional file 11: Table S11 — HGCS-prioritized genes from an MSMD patient for whom STAT1 was the experimentally validated disease-causing gene. This table shows all filtered gene variants identified by WES for the patient, ranked according to their HGC-predicted biological proximity to IFNG. The true MSMD-causing gene, STAT1, was ranked 1st. [file 1471-2164-15-256-S11.XLSX]

## Sheet: WES_MSMD-STAT1
Core_Gene	Target	Distance	Rank	P-Value(percentile)	BRP	Median_ratio	Average_ratio	Sphere	Route	Degrees_Separation	Full Gene Name
IFNG	STAT1	4.02424	9	0.00064	0.00064	0.23672	0.22428	0	IFNG[1.001]IFNGR1[1.01112]STAT1	2	signal transducer and activator of transcription 1, 91kDa
IFNG	IFIT1	4.44444	82	0.0058	0.0058	0.26144	0.2477	1	IFNG[1.11111]JAK1[1.11111]IFIT1	2	interferon-induced protein with tetratricopeptide repeats 1
IFNG	EPHB3	4.72222	156	0.01104	0.01104	0.27778	0.26319	2	IFNG[1.11111]JAK2[1.25]EPHB3	2	EPH receptor B3
IFNG	KAT2B	5.45324	221	0.01564	0.01564	0.32078	0.30393	2	IFNG[1.11111]IRF1[1.61551]KAT2B	2	K(lysine) acetyltransferase 2B
IFNG	FLT3	6.49572	244	0.01727	0.01727	0.3821	0.36203	2	IFNG[1.11111]SOCS1[2.13675]FLT3	2	fms-related tyrosine kinase 3
IFNG	ORC3 (LAT)	9.35445	278	0.01967	0.01967	0.55026	0.52135	2	IFNG[1.11111]JAK2[1.001]GRB2[1.00604]LAT	3	linker for activation of T cells
IFNG	KIRREL	9.39756	320	0.02265	0.02265	0.5528	0.52376	2	IFNG[1.11111]JAK2[1.001]GRB2[1.02041]KIRREL	3	kin of IRRE like (Drosophila)
IFNG	SCNN1B	9.42546	418	0.02958	0.02958	0.55444	0.52531	2	IFNG[1.11111]JAK2[1.02669]UBC[1.00402]SCNN1B	3	sodium channel, non-voltage-gated 1, beta subunit
IFNG	PARD3	9.52542	583	0.04126	0.04126	0.56032	0.53088	2	IFNG[1.11111]JAK2[1.02669]UBC[1.03734]PARD3	3	par-3 partitioning defective 3 homolog (C. elegans)
IFNG	PXMP2	9.6015	683	0.04833	0.04833	0.56479	0.53512	2	IFNG[1.11111]JAK2[1.02669]UBC[1.0627]PXMP2	3
IFNG	RNF139	9.61512	711	0.05031	0.05031	0.5656	0.53588	3	IFNG[1.11111]JAK2[1.02669]UBC[1.06724]RNF139	3	ring finger protein 139
IFNG	F11R	9.64617	750	0.05307	0.05307	0.56742	0.53761	3	IFNG[1.11111]JAK2[1.02669]UBC[1.07759]F11R	3	Junctional adhesion molecule A
IFNG	ABLIM3	9.69084	877	0.06206	0.06206	0.57005	0.5401	3	IFNG[1.11111]JAK2[1.00806]FYN[1.11111]ABLIM3	3	actin binding LIM protein family, member 3
IFNG	OSMR	9.71394	952	0.06737	0.01451	0.57141	0.54139	3	IFNG[1.11111]JAK1[1.00705]IL6ST[1.11982]OSMR	3	oncostatin M receptor
IFNG	ARHGEF18	9.74673	1016	0.0719	0.0719	0.57334	0.54322	3	IFNG[1.11111]JAK2[1.02669]UBC[1.11111]ARHGEF18	3	Rho/Rac guanine nucleotide exchange factor (GEF) 18
IFNG	TRAT1	9.76584	1049	0.07423	0.07423	0.57446	0.54428	3	IFNG[1.11111]JAK2[1.03306]PIK3R1[1.11111]TRAT1	3	T cell receptor associated transmembrane adaptor 1
IFNG	CASP7	9.96369	1322	0.09355	0.09355	0.5861	0.55531	3	IFNG[1.11111]JAK2[1.02669]UBC[1.18343]CASP7	3
IFNG	DTL	9.99999	1404	0.09936	0.09936	0.58823	0.55733	3	IFNG[1.11111]JAK2[1.11111]RBX1[1.11111]DTL	3	denticleless E3 ubiquitin protein ligase homolog (Drosophila)
IFNG	ACIN1	10.0486	1442	0.10205	0.10205	0.5911	0.56004	4	IFNG[1.25]FGF2[1.08225]API5[1.01729]ACIN1	3	apoptotic chromatin condensation inducer 1
IFNG	TP53BP2	10.0924	1490	0.10544	0.10544	0.59367	0.56248	4	IFNG[1.11111]SOCS1[1.25]TP53[1.00301]TP53BP2	3	tumor protein p53 binding protein, 2
IFNG	DEK	10.1167	1563	0.11061	0.11061	0.5951	0.56384	4	IFNG[1.11111]SOCS1[1.01112]RELA[1.25]DEK	3	DEK oncogene
IFNG	EIF5B	10.3301	1834	0.12979	0.12979	0.60765	0.57573	4	IFNG[1.25]FGF2[1.08225]RPS19[1.11111]EIF5B	3	eukaryotic translation initiation factor 5B
IFNG	rpL17 (RPL23P8)	10.3301	1883	0.13325	0.13325	0.60765	0.57573	4	IFNG[1.25]FGF2[1.08225]RPS19[1.11111]RPL23P8	3
IFNG	RPN2	10.3301	1896	0.13417	0.13417	0.60765	0.57573	4	IFNG[1.25]FGF2[1.08225]RPS19[1.11111]RPN2	3	ribophorin II
IFNG	SLC7A5 (SLC7A5P1)	10.3401	1943	0.1375	0.1375	0.60824	0.57629	4	IFNG[1.11111]JAK2[1.02669]UBC[1.3089]SLC7A5P1	3
IFNG	RPL17 (rpL23)	10.4134	1972	0.13955	0.13955	0.61255	0.58037	4	IFNG[1.11111]JAK2[1.02669]UBC[1.33333]rpL23	3	ribosomal protein L23
IFNG	IST1 (PTPRH)	10.4167	1991	0.1409	0.08669	0.61274	0.58056	4	IFNG[1.11111]JAK1[1.11111]LCK[1.25]PTPRH	3	protein tyrosine phosphatase, receptor type, H
IFNG	STIP1	10.4167	2000	0.14153	0.14153	0.61274	0.58056	4	IFNG[1.11111]JAK2[1.11111]SKP1[1.25]STIP1	3	stress-induced-phosphoprotein 1
IFNG	IL18R1	10.4167	2060	0.14578	0.0075	0.61274	0.58056	4	IFNG[1.11111]IRF1[1.25]IL18[1.11111]IL18R1	3	interleukin 18 receptor 1
IFNG	CKAP2	10.6269	2167	0.15335	0.15335	0.62511	0.59227	4	IFNG[1.11111]JAK2[1.02669]UBC[1.40449]CKAP2	3	cytoskeleton associated protein 2
IFNG	IST1 (KIAA0174)	10.6387	2214	0.15668	0.15668	0.62581	0.59293	4	IFNG[1.11111]JAK2[1.02669]UBC[1.40845]KIAA0174	3
IFNG	FBXO15	10.7594	2298	0.16262	0.07997	0.63291	0.59966	4	IFNG[1.11111]JAK2[1.11111]SKP1[1.36426]FBXO15	3	F-box protein 15
IFNG	CRY1	10.8777	2468	0.17465	0.17465	0.63986	0.60625	4	IFNG[1.11111]JAK2[1.02669]UBC[1.4881]CRY1	3	cryptochrome 1 (photolyase-like)
IFNG	BACH1	11.0646	2612	0.18484	0.18484	0.65086	0.61667	4	IFNG[1.11111]JAK2[1.02669]UBC[1.55039]BACH1	3	BTB and CNC homology 1, basic leucine zipper transcription factor 1
IFNG	DLEC1 (DLC1)	11.1884	2768	0.19588	0.12059	0.65814	0.62357	4	IFNG[1.11111]SOCS3[1.00806]RASA1[1.61031]DLC1	3	deleted in liver cancer 1
IFNG	THY1	11.1884	2774	0.19631	0.12872	0.65814	0.62357	4	IFNG[1.11111]JAK2[1.00806]FYN[1.61031]THY1	3	Thy-1 cell surface antigen
IFNG	ROS1	11.1889	2790	0.19744	0.08973	0.65817	0.62359	4	IFNG[1.11111]JAK2[1.00301]PTPN11[1.61551]ROS1	3	c-ros oncogene 1 , receptor tyrosine kinase
IFNG	ASCC3	11.1976	2821	0.19963	0.14741	0.65868	0.62408	4	IFNG[1.11111]SOCS1[1.01112]RELA[1.61031]ASCC3	3	activating signal cointegrator 1 complex subunit 3
IFNG	AIRE	11.2758	3142	0.22235	0.22235	0.66328	0.62844	4	IFNG[1.11111]IRF1[1.61551]CREBBP[1.03199]AIRE	3	autoimmune regulator
IFNG	ARHGAP21	11.2828	3156	0.22334	0.04529	0.66369	0.62883	4	IFNG[1.11111]JAK1[1.0395]PTK2B[1.61031]ARHGAP21	3	Rho GTPase activating protein 21
IFNG	MCM6	11.4217	3299	0.23346	0.23346	0.67187	0.63657	4	IFNG[1.11111]JAK2[1.02669]UBC[1.66945]MCM6	3	minichromosome maintenance complex component 6
IFNG	MICA	11.4514	3344	0.23664	0.18654	0.67361	0.63822	4	IFNG[1.11111]JAK1[1.5949]ELF3[1.11111]MICA	3	MHC class I polypeptide-related sequence A
IFNG	MKI67	11.4724	3357	0.23756	0.23756	0.67485	0.6394	4	IFNG[1.11111]JAK2[1.02669]UBC[1.68634]MKI67	3	antigen identified by monoclonal antibody Ki-67
IFNG	SPIB	11.5054	3586	0.25377	0.14967	0.67679	0.64123	5	IFNG[1.11111]JAK1[1.11111]MAPK3[1.6129]SPIB	3	Spi-B transcription factor (Spi-1/PU.1 related)
IFNG	TBX5	11.5132	3607	0.25525	0.1881	0.67725	0.64167	5	IFNG[1.11111]IRF1[1.61551]KAT2B[1.11111]TBX5	3	T-box 5
IFNG	NUP43	11.568	3638	0.25745	0.25745	0.68047	0.64473	5	IFNG[1.11111]JAK2[1.02669]UBC[1.71821]NUP43	3	nucleoporin 43kDa
IFNG	NUMA1	11.9143	3874	0.27415	0.27415	0.70084	0.66402	5	IFNG[1.11111]SOCS1[1.25]PIM1[1.61031]NUMA1	3	nuclear mitotic apparatus protein 1
IFNG	STYXL1	11.922	3905	0.27634	0.04303	0.7013	0.66445	5	IFNG[1.11111]JAK2[1.6129]G3BP1[1.25]STYXL1	3	serine/threonine/tyrosine interacting-like 1
IFNG	PIK3C2A	11.9299	3976	0.28137	0.23268	0.70176	0.66489	5	IFNG[1.11111]IRF1[1.61551]CREBBP[1.25]PIK3C2A	3	phosphatidylinositol-4-phosphate 3-kinase, catalytic subunit type 2 alpha
IFNG	BUB1	11.9853	4063	0.28752	0.28752	0.70502	0.66798	5	IFNG[1.11111]SOCS1[1.25]TP53[1.63399]BUB1	3	BUB1 mitotic checkpoint serine/threonine kinase
IFNG	SRA1	12.1511	4124	0.29184	0.20876	0.71477	0.67722	5	IFNG[1.11111]JAK2[1.11111]YWHAZ[1.82815]SRA1	3	steroid receptor RNA activator 1
IFNG	UTRN	12.3306	4193	0.29672	0.29672	0.72533	0.68722	5	IFNG[1.11111]JAK2[1.02669]UBC[1.97239]UTRN	3	utrophin
IFNG	CATSPERB	12.3465	4259	0.30139	0.19015	0.72627	0.68811	5	IFNG[1.11111]JAK2[1.61551]PPP2R4[1.38889]CATSPERB	3	catsper channel auxiliary subunit beta
IFNG	SACS	12.4863	4314	0.30529	0.30529	0.73449	0.6959	5	IFNG[1.11111]JAK2[1.02669]UBC[2.02429]SACS	3	spastic ataxia of Charlevoix-Saguenay (sacsin)
IFNG	MLL3	12.704	4381	0.31003	0.16036	0.74729	0.70803	5	IFNG[1.001]IFNGR1[1.6129]HIST2H3C[1.62075]MLL3	3	myeloid/lymphoid or mixed-lineage leukemia 3
IFNG	NUP88	12.7159	4384	0.31024	0.31024	0.748	0.7087	5	IFNG[1.11111]JAK2[1.02669]UBC[2.10084]NUP88	3	nucleoporin 88kDa
IFNG	SALL1	12.9111	4480	0.31703	0.29113	0.75948	0.71958	5	IFNG[1.11111]IRF1[1.58228]SUMO1P3[1.61031]SALL1	3	sal-like 1 (Drosophila)
IFNG	NPAS2	13.003	4601	0.3256	0.3256	0.76488	0.7247	5	IFNG[1.11111]IRF1[1.61031]EP300[1.6129]NPAS2	3	neuronal PAS domain protein 2
IFNG	AFAP1	13.0107	4627	0.32744	0.18612	0.76534	0.72513	5	IFNG[1.11111]JAK1[1.6129]PRKCA[1.6129]AFAP1	3	actin filament associated protein 1
IFNG	NLRP2	13.0107	4640	0.32836	0.28476	0.76534	0.72513	5	IFNG[1.11111]JAK2[1.6129]HSP90AA2[1.6129]NLRP2	3	NLR family, pyrin domain containing 2
IFNG	LYAR	13.2784	4758	0.33671	0.33671	0.78108	0.74005	5	IFNG[1.11111]JAK2[1.02669]UBC[2.28833]LYAR	3	Ly1 antibody reactive
IFNG	ACBD6	13.6076	4835	0.34216	0.34088	0.80045	0.7584	5	IFNG[1.11111]JAK2[1.02669]UBC[2.39808]ACBD6	3	acyl-CoA binding domain containing 6
IFNG	TAP2	14.3499	4979	0.35235	0.34138	0.84411	0.79977	5	IFNG[1.11111]JAK2[1.02669]UBC[2.6455]TAP2	3	transporter 2, ATP-binding cassette, sub-family B (MDR/TAP)
IFNG	C6orf106	14.3499	5000	0.35383	0.33607	0.84411	0.79977	5	IFNG[1.11111]JAK2[1.02669]UBC[2.6455]C6orf106	3	chromosome 6 open reading frame 106
IFNG	CLUAP1	14.4348	5058	0.35794	0.34173	0.84911	0.8045	5	IFNG[1.11111]JAK2[1.02669]UBC[2.6738]CLUAP1	3	clusterin associated protein 1
IFNG	TMEM115	15.3932	5217	0.36919	0.16708	0.90548	0.85791	5	IFNG[1.11111]SOCS3[1.61031]MAP3K7[2.40964]TMEM115	3	transmembrane protein 115
IFNG	KIAA1586	15.4769	5238	0.37067	0.34548	0.9104	0.86258	5	IFNG[1.11111]JAK2[1.02669]UBC[3.02115]KIAA1586	3	KIAA1586
IFNG	USP35	16.2818	5358	0.37917	0.35447	0.95775	0.90744	5	IFNG[1.11111]JAK2[1.02669]UBC[3.28947]USP35	3
IFNG	ORC3 (ORC3L)	16.6209	5527	0.39113	0.39113	0.9777	0.92634	5	IFNG[1.001]IFNGR1[1.01112]STAT1[1.03199]MCM5[1.11111]ORC3L	4
IFNG	KIF20A	16.6486	5544	0.39233	0.39233	0.97933	0.92788	5	IFNG[1.11111]JAK2[1.02669]UBC[1.00705]AURKB[1.01729]KIF20A	4	kinesin family member 20A
IFNG	Spp2 (GPKOW)	16.7066	5602	0.39643	0.39643	0.98274	0.93111	5	IFNG[1.11111]JAK2[1.02669]UBC[1.01215]PRPF8[1.02669]GPKOW	4	G patch domain and KOW motifs
IFNG	HLA-B	16.7214	5634	0.3987	0.3987	0.98361	0.93194	5	IFNG[1.001]IFNGR1[1.06724]TRBC1[1.001]TRAC[1.11111]HLA-B	4	major histocompatibility complex, class I, B
IFNG	XRCC3	16.7331	5644	0.39941	0.39941	0.9843	0.93259	5	IFNG[1.11111]JAK2[1.02669]UBC[1.03842]BRCA2[1.00705]XRCC3	4	X-ray repair complementing defective repair in Chinese hamster cells 3
IFNG	RSC1A1	16.794	5751	0.40698	0.35454	0.98788	0.93599	5	IFNG[1.11111]JAK2[1.02669]UBC[3.46021]RSC1A1	3	regulatory solute carrier protein, family 1, member 1
IFNG	KBTBD7	16.794	5823	0.41207	0.36112	0.98788	0.93599	5	IFNG[1.11111]JAK2[1.02669]UBC[3.46021]KBTBD7	3	kelch repeat and BTB (POZ) domain containing 7
IFNG	STEAP2	16.794	5829	0.4125	0.35447	0.98788	0.93599	5	IFNG[1.11111]JAK2[1.02669]UBC[3.46021]STEAP2	3	STEAP family member 2, metalloreductase
IFNG	WNK1	16.9247	6031	0.42679	0.41073	0.99557	0.94327	5	IFNG[1.11111]JAK2[1.02669]UBC[1.01112]SGK1[1.08225]WNK1	4	WNK lysine deficient protein kinase 1
IFNG	MBNL1	16.9664	6081	0.43033	0.43033	0.99802	0.94559	5	IFNG[1.11111]JAK2[1.02669]UBC[1.07181]HNRNPH1[1.03199]MBNL1	4	muscleblind-like splicing regulator 1
IFNG	ARHGAP20	17.0117	6162	0.43606	0.35001	1.00069	0.94812	5	IFNG[1.11111]JAK2[1.02669]UBC[1.00402]RHOA[1.11111]ARHGAP20	4	Rho GTPase activating protein 20
IFNG	IST1 (ATG13)	17.0491	6262	0.44314	0.24945	1.00289	0.9502	5	IFNG[1.11111]JAK2[1.00806]STAT3[1.03199]MTOR[1.11111]ATG13	4	autophagy related 13
IFNG	NDUFV3	17.0491	6263	0.44321	0.22886	1.00289	0.9502	5	IFNG[1.11111]JAK2[1.00806]STAT3[1.03199]YJEFN3[1.11111]NDUFV3	4	NADH dehydrogenase (ubiquinone) flavoprotein 3, 10kDa
IFNG	rpL17 (UNC5A)	17.0589	6298	0.44569	0.28505	1.00347	0.95075	5	IFNG[1.11111]JAK2[1.00301]PTPN11[1.11111]NTN1[1.0395]UNC5A	4	unc-5 homolog A (C. elegans)
IFNG	LAMA2	17.1119	6349	0.4493	0.32022	1.00658	0.9537	5	IFNG[1.11111]JAK2[1.01626]SHC1[1.0395]ITGB4[1.11111]LAMA2	4	laminin, alpha 2
IFNG	SEC24B	17.1407	6411	0.45368	0.43783	1.00828	0.95531	5	IFNG[1.11111]JAK2[1.02669]UBC[1.03627]HLA-A[1.11111]SEC24B	4	SEC24 family, member B (S. cerevisiae)
IFNG	C1orf146	17.145	6422	0.45446	0.4258	1.00853	0.95555	5	IFNG[1.11111]JAK2[1.02669]UBC[1.03734]PARD3[1.11111]C1orf146	4	chromosome 1 open reading frame 146
IFNG	RHOBTB1	17.2219	6505	0.46034	0.35029	1.01305	0.95983	5	IFNG[1.11111]JAK2[1.001]GRB2[1.08225]RHOU[1.11111]RHOBTB1	4	Rho-related BTB domain containing 1
IFNG	CRY2	17.2446	6533	0.46232	0.32623	1.01439	0.9611	5	IFNG[1.11111]SOCS3[1.08225]NONO[1.09529]PER2[1.02249]CRY2	4	cryptochrome 2 (photolyase-like)
IFNG	PPT2	17.3802	6707	0.47463	0.22122	1.02236	0.96866	5	IFNG[1.11111]JAK2[1.04058]YES1[1.08225]CD46[1.11111]PPT2	4	palmitoyl-protein thioesterase 2
IFNG	SYNE1	17.3823	6710	0.47484	0.47484	1.02249	0.96877	5	IFNG[1.11111]JAK2[1.02669]UBC[1.1325]TERF2[1.07527]SYNE1	4	spectrin repeat containing, nuclear envelope 1
IFNG	GNL3L	17.4102	6735	0.47661	0.38016	1.02413	0.97033	5	IFNG[1.11111]JAK2[1.02669]UBC[1.1325]TERF1[1.08225]GNL3L	4	guanine nucleotide binding protein-like 3 (nucleolar)-like
IFNG	ELMO2	17.4656	6794	0.48079	0.29432	1.02739	0.97341	5	IFNG[1.11111]JAK2[1.03306]PIK3R1[1.11111]RHOG[1.11111]ELMO2	4	engulfment and cell motility 2
IFNG	IPO13	17.4806	6811	0.48199	0.48199	1.02827	0.97425	5	IFNG[1.11111]SOCS1[1.25]TP53[1.00503]UBE2I[1.00402]IPO13	4	importin 13
IFNG	SEMA3F	17.5419	6888	0.48744	0.1416	1.03188	0.97767	5	IFNG[1.001]IFNGR1[1.06724]TRBC1[1.06724]NRP2[1.25]SEMA3F	4	sema domain, immunoglobulin domain (Ig), short basic domain, secreted, (semaphorin) 3F
IFNG	ESCO2	17.5552	6908	0.48885	0.48885	1.03266	0.97841	5	IFNG[1.11111]JAK2[1.02669]UBC[1.001]NOTCH1[1.25]ESCO2	4	establishment of cohesion 1 homolog 2 (S. cerevisiae)
IFNG	SLC5A11	17.5844	7008	0.49593	0.0687	1.03438	0.98004	5	IFNG[1.11111]JAK1[1.03199]TNFRSF1A[1.00301]TNF-alpha[1.25]SLC5A11	4	solute carrier family 5 (sodium/glucose cotransporter), member 11
IFNG	KCND1	17.6092	7066	0.50004	0.39665	1.03584	0.98142	6	IFNG[1.11111]JAK2[1.02669]UBC[1.1534]KCNQ1[1.11111]KCND1	4	potassium voltage-gated channel, Shal-related subfamily, member 1
IFNG	SLC30A9	17.6169	7089	0.50166	0.29651	1.03629	0.98185	6	IFNG[1.11111]SOCS1[1.01112]RELA[1.03199]AHR[1.25]SLC30A9	4	solute carrier family 30 (zinc transporter), member 9
IFNG	TMEM37	17.6346	7105	0.5028	0.06511	1.03733	0.98284	6	IFNG[1.11111]JAK2[1.00301]PTPN11[1.11111]TNFRSF14[1.18343]TMEM37	4	transmembrane protein 37
IFNG	SI (SILV)	17.6963	7211	0.5103	0.35963	1.04096	0.98627	6	IFNG[1.11111]JAK2[1.02669]UBC[1.03627]HLA-A[1.25]SILV	4
IFNG	AHNAK	17.7441	7234	0.51192	0.48319	1.04377	0.98894	6	IFNG[1.11111]JAK2[1.02669]UBC[1.04822]S100A10[1.25]AHNAK	4	AHNAK nucleoprotein
IFNG	COL5A1	17.7778	7312	0.51744	0.23077	1.04575	0.99081	6	IFNG[1.11111]JAK2[1.11111]CSF2[1.11111]ITGB1[1.11111]COL5A1	4	collagen, type V, alpha 1
IFNG	LGALS8	17.8057	7378	0.52211	0.38688	1.04739	0.99237	6	IFNG[1.11111]JAK2[1.00806]FYN[1.08225]CD44[1.25]LGALS8	4	lectin, galactoside-binding, soluble, 8
IFNG	MAGEA4	17.8179	7403	0.52388	0.30238	1.04811	0.99305	6	IFNG[1.11111]SOCS1[1.01112]RELA[1.08225]PSMD10[1.25]MAGEA4	4	melanoma antigen family A, 4
IFNG	NTS	17.9334	7528	0.53273	0.28165	1.0549	0.99949	6	IFNG[1.11111]SOCS1[1.01112]RELA[1.11111]NGFR[1.25]NTS	4	neurotensin
IFNG	DLGAP4	17.946	7538	0.53344	0.32128	1.05565	1.00019	6	IFNG[1.11111]JAK1[1.11111]LCK[1.08225]DLG1[1.18203]DLGAP4	4	discs, large (Drosophila) homolog-associated protein 4
IFNG	RYR1	17.9511	7541	0.53365	0.40846	1.05595	1.00047	6	IFNG[1.11111]JAK1[1.08932]GNB2L1[1.03734]CHERP[1.25]RYR1	4	ryanodine receptor 1 (skeletal)
IFNG	SPAST	18.1024	7643	0.54087	0.30479	1.06485	1.00891	6	IFNG[1.25]FGF2[1.08225]CEP57[1.11111]SSNA1[1.08225]SPAST	4	spastin
IFNG	NEFH	18.1128	7664	0.54235	0.30522	1.06546	1.00949	6	IFNG[1.11111]SOCS3[1.05597]MAP1S[1.25]GAN[1.11111]NEFH	4	neurofilament, heavy polypeptide
IFNG	DNAH7	18.1884	7729	0.54695	0.40641	1.06991	1.0137	6	IFNG[1.25]FGF2[1.08225]CEP57[1.11111]DYNC1H1[1.10375]DNAH7	4	dynein, axonemal, heavy chain 7
IFNG	SRRM2	18.2314	7800	0.55198	0.49876	1.07243	1.0161	6	IFNG[1.11111]SOCS1[1.01112]RELA[1.42653]SNIP1[1.00908]SRRM2	4	serine/arginine repetitive matrix 2
IFNG	SLC6A13	18.2849	7831	0.55417	0.36452	1.07558	1.01908	6	IFNG[1.11111]JAK2[1.02669]UBC[1.18343]SLC6A3[1.25]SLC6A13	4	solute carrier family 6 (neurotransmitter transporter, GABA), member 13
IFNG	POSTN	18.3333	7864	0.55651	0.33246	1.07843	1.02178	6	IFNG[1.11111]JAK1[1.11111]SOS1[1.11111]FN1[1.25]POSTN	4	periostin, osteoblast specific factor
IFNG	PREX2	18.3333	7881	0.55771	0.16354	1.07843	1.02178	6	IFNG[1.11111]JAK2[1.11111]YWHAZ[1.11111]DEPDC6[1.25]PREX2	4	phosphatidylinositol-3,4,5-trisphosphate-dependent Rac exchange factor 2
IFNG	OTOF	18.3821	7900	0.55905	0.38178	1.0813	1.0245	6	IFNG[1.11111]JAK2[1.02669]UBC[1.20773]MYO6[1.25]OTOF	4	otoferlin
IFNG	HUS1B	18.5724	8009	0.56677	0.26941	1.09249	1.0351	6	IFNG[1.11111]SOCS1[1.25]TP53[1.25]RAD9A[1.03199]HUS1B	4	HUS1 checkpoint homolog b (S. pombe)
IFNG	IST1 (LIPA)	18.6024	8019	0.56748	0.04748	1.09426	1.03678	6	IFNG[1.11111]JAK2[1.0395]CXCR4[1.25]CEL[1.25]LIPA	4	lipase A, lysosomal acid, cholesterol esterase
IFNG	ARHGAP27 (SH3D20)	18.9964	8359	0.59154	0.39679	1.11744	1.05874	6	IFNG[1.11111]JAK2[1.02669]UBC[1.001]SH3KBP1[1.61031]SH3D20	4
IFNG	FILIP1	18.9964	8399	0.59437	0.43967	1.11744	1.05874	6	IFNG[1.11111]JAK2[1.02669]UBC[1.001]RAD23A[1.61031]FILIP1	4	filamin A interacting protein 1
IFNG	LRRC23	19.0219	8498	0.60137	0.07706	1.11894	1.06016	6	IFNG[1.11111]JAK2[1.03306]PIK3R1[1.001]CD28[1.61031]LRRC23	4	leucine rich repeat containing 23
IFNG	DNAI2	19.0322	8523	0.60314	0.41207	1.11954	1.06073	6	IFNG[1.11111]JAK2[1.00806]FYN[1.25]DYNLT1[1.38889]DNAI2	4	dynein, axonemal, intermediate chain 2
IFNG	RINT1	19.0451	8541	0.60442	0.51801	1.1203	1.06145	6	IFNG[1.11111]JAK2[1.02669]UBC[1.01317]RBL2[1.61031]RINT1	4	RAD50 interactor 1
IFNG	OR5P2	19.0654	8570	0.60647	0.37167	1.1215	1.06258	6	IFNG[1.11111]JAK2[1.02669]UBC[1.51745]GNAL[1.11111]OR5P2	4	olfactory receptor, family 5, subfamily P, member 2
IFNG	OR6X1	19.0654	8603	0.6088	0.37167	1.1215	1.06258	6	IFNG[1.11111]JAK2[1.02669]UBC[1.51745]GNAL[1.11111]OR6X1	4	olfactory receptor, family 6, subfamily X, member 1
IFNG	OR8J3	19.0654	8612	0.60944	0.37167	1.1215	1.06258	6	IFNG[1.11111]JAK2[1.02669]UBC[1.51745]GNAL[1.11111]OR8J3	4	olfactory receptor, family 8, subfamily J, member 3
IFNG	OR51B5	19.0654	8647	0.61192	0.37167	1.1215	1.06258	6	IFNG[1.11111]JAK2[1.02669]UBC[1.51745]GNAL[1.11111]OR51B5	4	olfactory receptor, family 51, subfamily B, member 5
IFNG	OR4D9	19.0654	8666	0.61326	0.37167	1.1215	1.06258	6	IFNG[1.11111]JAK2[1.02669]UBC[1.51745]GNAL[1.11111]OR4D9	4	olfactory receptor, family 4, subfamily D, member 9
IFNG	OR6Q1	19.0654	8706	0.61609	0.37167	1.1215	1.06258	6	IFNG[1.11111]JAK2[1.02669]UBC[1.51745]GNAL[1.11111]OR6Q1	4	olfactory receptor, family 6, subfamily Q, member 1
IFNG	OR4Q3	19.0654	8781	0.6214	0.37167	1.1215	1.06258	6	IFNG[1.11111]JAK2[1.02669]UBC[1.51745]GNAL[1.11111]OR4Q3	4	olfactory receptor, family 4, subfamily Q, member 3
IFNG	MAP7	19.0666	8840	0.62557	0.37846	1.12156	1.06265	6	IFNG[1.11111]JAK2[1.02669]UBC[1.16686]TRPV4[1.46199]MAP7	4	microtubule-associated protein 7
IFNG	CFP	19.0667	8842	0.62572	0.27217	1.12157	1.06265	6	IFNG[1.11111]JAK2[1.00806]STAT3[1.03199]MTOR[1.61551]CFP	4	complement factor properdin
IFNG	PION	19.1504	8914	0.63081	0.38136	1.1265	1.06732	6	IFNG[1.11111]JAK2[1.02669]UBC[1.0395]APP[1.61031]PION	4
IFNG	SERPINB8	19.2614	9150	0.64751	0.40677	1.13302	1.0735	6	IFNG[1.11111]JAK2[1.02669]UBC[1.06724]BCL2[1.61031]SERPINB8	4	serpin peptidase inhibitor, clade B (ovalbumin), member 8
IFNG	HIC2	19.4263	9340	0.66096	0.1738	1.14272	1.08269	6	IFNG[1.11111]SOCS1[1.02145]TCEB1[1.11111]CCNT1[1.6129]HIC2	4
IFNG	CYP4A11	19.476	9407	0.6657	0.04607	1.14565	1.08546	6	IFNG[1.11111]JAK2[1.03306]PIK3R1[4.34783]CYP4A11	3	cytochrome P450, family 4, subfamily A, polypeptide 11
IFNG	VPS72	19.6182	9506	0.67271	0.47463	1.15401	1.09339	6	IFNG[1.11111]JAK2[1.02669]UBC[1.65563]KIAA0090[1.11111]VPS72	4	vacuolar protein sorting 72 homolog (S. cerevisiae)
IFNG	SLC22A9	19.6989	9597	0.67915	0.27755	1.15876	1.09788	6	IFNG[1.11111]JAK1[1.08932]GNB2L1[1.08225]SLC9A3R1[1.64204]SLC22A9	4	solute carrier family 22 (organic anion transporter), member 9
IFNG	NID2	20.0137	9840	0.69634	0.22808	1.17728	1.11543	6	IFNG[1.25]FGF2[1.08225]SDC1[1.11111]HSPG2[1.56006]NID2	4	nidogen 2 (osteonidogen)
IFNG	TAF1L	20.0888	9882	0.69931	0.32772	1.18169	1.11961	6	IFNG[1.11111]SOCS1[1.01112]RELA[1.01317]TBP[1.88679]TAF1L	4	TAF1 RNA polymerase II, TATA box binding protein (TBP)-associated factor, 210kDa-like
IFNG	VPS13B	20.2383	9963	0.70505	0.35489	1.19049	1.12795	6	IFNG[1.11111]JAK2[1.02669]UBC[4.60829]VPS13B	3	vacuolar protein sorting 13 homolog B (yeast)
IFNG	PCK2	20.2383	10012	0.70851	0.35496	1.19049	1.12795	6	IFNG[1.11111]JAK2[1.02669]UBC[4.60829]PCK2	3	phosphoenolpyruvate carboxykinase 2 (mitochondrial)
IFNG	TBC1D17	20.2969	10095	0.71439	0.35603	1.19393	1.13121	6	IFNG[1.11111]JAK2[1.02669]UBC[1.18203]MAP1LC3A[1.75439]TBC1D17	4	TBC1 domain family, member 17
IFNG	MUC7	20.4125	10172	0.71984	0.36954	1.20073	1.13766	6	IFNG[1.11111]JAK2[1.02669]UBC[1.35501]LTF[1.61031]MUC7	4	mucin 7, secreted
IFNG	SCMH1	20.5162	10217	0.72302	0.42552	1.20683	1.14343	6	IFNG[1.11111]JAK2[1.02669]UBC[1.1325]UBQLN4[1.85874]SCMH1	4	sex comb on midleg homolog 1 (Drosophila)
IFNG	DMRTB1	20.9444	10501	0.74312	0.15024	1.23203	1.1673	6	IFNG[1.11111]JAK2[1.01626]SHC1[1.25]HRNBP1[1.85874]DMRTB1	4	DMRT-like family B with proline-rich C-terminal, 1
IFNG	RASSF6	21.3621	10627	0.75203	0.35114	1.25659	1.19058	7	IFNG[1.11111]JAK2[1.61551]PPP2R1B[1.001]STK3[1.6129]RASSF6	4	Ras association (RalGDS/AF-6) domain family member 6
IFNG	ZNF84	21.3818	10640	0.75295	0.50053	1.25775	1.19168	7	IFNG[1.11111]SOCS1[1.01112]RELA[1.61031]SRF[1.6129]ZNF84	4	zinc finger protein 84
IFNG	AGAP1	21.4545	10705	0.75755	0.3326	1.26203	1.19573	7	IFNG[1.11111]JAK2[1.02669]UBC[1.61551]GUCY1A3[1.61031]AGAP1	4	ArfGAP with GTPase domain, ankyrin repeat and PH domain 1
IFNG	DPAGT1	21.4653	10713	0.75812	0.20827	1.26266	1.19633	7	IFNG[1.11111]JAK2[1.6129]VHL[1.08225]USP20[1.56006]DPAGT1	4	dolichyl-phosphate (UDP-N-acetylglucosamine) N-acetylglucosaminephosphotransferase 1 (GlcNAc-1-P transferase)
IFNG	C12orf52	21.7922	10822	0.76583	0.37315	1.28189	1.21455	7	IFNG[1.11111]IRF1[1.61031]EP300[1.11111]RBPJ[1.61551]C12orf52	4	chromosome 12 open reading frame 52
IFNG	LIMCH1	21.967	10883	0.77015	0.40061	1.29217	1.22429	7	IFNG[1.11111]JAK2[1.02669]UBC[1.001]SH3KBP1[2.35294]LIMCH1	4	LIM and calponin homology domains 1
IFNG	RDH13	22.0902	10929	0.77341	0.45552	1.29943	1.23116	7	IFNG[1.11111]JAK1[1.11111]MAPK1[1.65017]C1orf151[1.65017]RDH13	4	retinol dehydrogenase 13 (all-trans/9-cis)
IFNG	TCFL5	22.2437	10973	0.77652	0.32475	1.30845	1.23972	7	IFNG[1.11111]IRF1[1.61551]KAT2B[1.22399]USF1[1.61031]TCFL5	4	transcription factor-like 5 (basic helix-loop-helix)
IFNG	STOML1	22.3476	11019	0.77977	0.36147	1.31457	1.24551	7	IFNG[1.11111]JAK2[1.6129]HSPA8[1.25]ACCN1[1.6129]STOML1	4	stomatin (EPB72)-like 1
IFNG	RAPGEF4	22.4482	11049	0.7819	0.49176	1.32048	1.25111	7	IFNG[1.11111]JAK2[1.02669]UBC[1.61551]ATXN1[1.85874]RAPGEF4	4	Rap guanine nucleotide exchange factor (GEF) 4
IFNG	POC1B (WDR51B)	22.5506	11121	0.78699	0.24605	1.32651	1.25682	7	IFNG[1.11111]JAK2[1.11111]RBX1[1.02881]CUL4B[2.38663]WDR51B	4
IFNG	NCAM2	22.8825	11164	0.79004	0.26	1.34603	1.27532	7	IFNG[1.25]FGF2[1.25]JUN[1.61031]PHOX2A[1.61031]NCAM2	4	neural cell adhesion molecule 2
IFNG	TET1	22.8825	11165	0.79011	0.40485	1.34603	1.27532	7	IFNG[1.25]FGF2[1.25]JUN[1.61031]MBD3[1.61031]TET1	4	tet methylcytosine dioxygenase 1
IFNG	PLSCR4	23.0176	11201	0.79265	0.1082	1.35397	1.28285	7	IFNG[1.11111]JAK2[1.01626]SHC1[1.18203]PLSCR1[2.44499]PLSCR4	4	phospholipid scramblase 4
IFNG	PLEKHG4	23.6434	11288	0.79881	0.38787	1.39079	1.31772	7	IFNG[1.11111]JAK2[1.08225]DNAJA3[1.85874]COIL[1.85874]PLEKHG4	4	pleckstrin homology domain containing, family G (with RhoGef domain) member 4
IFNG	TMEM141	23.7408	11305	0.80001	0.16991	1.39652	1.32315	7	IFNG[1.11111]JAK1[1.08225]ELP2[1.38889]RDBP[2.35294]TMEM141	4	transmembrane protein 141
IFNG	GJA10	23.7481	11317	0.80086	0.3607	1.39695	1.32356	7	IFNG[1.11111]JAK2[1.02669]UBC[1.02145]GJA1[2.77778]GJA10	4	gap junction protein, alpha 10, 62kDa
IFNG	CYP4F12	25.4007	11543	0.81686	0.3786	1.49416	1.41567	7	IFNG[1.11111]JAK2[1.02669]UBC[6.32911]CYP4F12	3	cytochrome P450, family 4, subfamily F, polypeptide 12
IFNG	SLC25A36	25.4007	11643	0.82393	0.3786	1.49416	1.41567	7	IFNG[1.11111]JAK2[1.02669]UBC[6.32911]SLC25A36	3	solute carrier family 25 (pyrimidine nucleotide carrier ), member 36
IFNG	GLB1L2	25.4007	11729	0.83002	0.3786	1.49416	1.41567	7	IFNG[1.11111]JAK2[1.02669]UBC[6.32911]GLB1L2	3	galactosidase, beta 1-like 2
IFNG	DBF4B	25.6368	11866	0.83971	0.41172	1.50805	1.42883	7	IFNG[1.001]IFNGR1[1.01112]STAT1[1.03199]MCM5[1.001]CDC7[1.08225]DBF4B	5	DBF4 homolog B (S. cerevisiae)
IFNG	RNF26	25.9899	11909	0.84276	0.35192	1.52882	1.4485	7	IFNG[1.11111]JAK2[1.02669]UBC[1.0917]UBE2D3[3.26797]RNF26	4	ring finger protein 26
IFNG	POGK	26.318	11959	0.8463	0.38978	1.54812	1.46679	7	IFNG[1.11111]JAK2[1.02669]UBC[1.27714]UCHL3[3.16456]POGK	4	pogo transposable element with KRAB domain
IFNG	CCDC147	26.3262	11969	0.847	0.37754	1.5486	1.46725	7	IFNG[1.11111]JAK2[1.02669]UBC[1.1325]TERF1[3.31126]CCDC147	4	coiled-coil domain containing 147
IFNG	SARDH	27.1224	12116	0.85741	0.41023	1.59544	1.51162	7	IFNG[1.11111]JAK2[1.02669]UBC[1.01523]NEDD8[1.02145]TMEFF2[1.25]SARDH	5	sarcosine dehydrogenase
IFNG	MRPS21	27.6573	12281	0.86908	0.14542	1.6269	1.54143	7	IFNG[1.11111]JAK1[1.00705]IL6ST[2.39808]ICT1[2.39808]MRPS21	4	mitochondrial ribosomal protein S21
IFNG	NELL2	27.9945	12338	0.87312	0.58248	1.64674	1.56023	7	IFNG[1.11111]JAK2[1.01626]SHC1[1.0395]ITGB4[1.18203]DST[1.25]NELL2	5	NEL-like 2 (chicken)
IFNG	RAB28	28.6194	12445	0.88069	0.41795	1.6835	1.59506	7	IFNG[1.11111]JAK2[1.02669]UBC[1.001]SMAD4[4.01606]RAB28	4	RAB28, member RAS oncogene family
IFNG	JAZF1	28.943	12488	0.88373	0.53761	1.70253	1.61309	7	IFNG[1.11111]JAK2[1.02669]UBC[1.001]ESR1[1.0395]NR2C2[1.61031]JAZF1	5	JAZF zinc finger 1
IFNG	IST1 (SAP1)	29.1667	12535	0.88706	0.16857	1.71569	1.62556	7	IFNG[1.11111]JAK1[1.11111]IL6[1.25]BRD2[1.25]DEFB1[1.11111]SAP1	5
IFNG	MPEG1	29.2114	12541	0.88748	0.38136	1.71832	1.62805	7	IFNG[1.11111]JAK2[1.02669]UBC[1.08342]TGFB1[4.08163]MPEG1	4	macrophage expressed 1
IFNG	ANKMY2	29.4329	12602	0.8918	0.39834	1.73135	1.64039	7	IFNG[1.11111]JAK2[1.02669]UBC[1.61031]TINF2[3.61011]ANKMY2	4	ankyrin repeat and MYND domain containing 2
IFNG	CADM4	29.6778	12632	0.89392	0.4142	1.74575	1.65404	7	IFNG[1.11111]JAK2[1.02669]UBC[1.00402]RHOA[1.18343]CNKSR1[1.61031]CADM4	5	cell adhesion molecule 4
IFNG	RWDD2B	30.4055	12754	0.90255	0.5071	1.78856	1.6946	7	IFNG[1.11111]JAK2[1.02669]UBC[1.001]PCNA[1.00806]GADD45G[1.93424]RWDD2B	5	RWD domain containing 2B
IFNG	CDH19	30.9682	12824	0.90751	0.33678	1.82166	1.72596	7	IFNG[1.11111]JAK1[1.11111]SOS1[1.11111]FN1[1.61031]MIA[1.25]CDH19	5	cadherin 19, type 2
IFNG	TMEM82	31.7361	12904	0.91317	0.34279	1.86683	1.76876	7	IFNG[1.11111]JAK2[1.01626]SHC1[1.25]HRNBP1[1.85874]CELF3[1.11111]TMEM82	5	transmembrane protein 82
IFNG	ST3GAL4	31.967	12934	0.91529	0.41759	1.88041	1.78163	7	IFNG[1.11111]JAK2[1.25]RAC1[1.001]ARHGDIA[4.62963]ST3GAL4	4	ST3 beta-galactoside alpha-2,3-sialyltransferase 4
IFNG	ARHGEF10L	32.0123	12936	0.91543	0.45984	1.88308	1.78415	7	IFNG[1.11111]JAK2[1.02669]UBC[1.51745]NR4A1[4.34783]ARHGEF10L	4	Rho guanine nucleotide exchange factor (GEF) 10-like
IFNG	NARS2	32.1544	12945	0.91607	0.43613	1.89144	1.79207	7	IFNG[1.11111]JAK2[1.02669]UBC[1.01215]PRPF8[1.1976]LSM5[2.08333]NARS2	5	asparaginyl-tRNA synthetase 2, mitochondrial (putative)
IFNG	GAS2L3	32.1994	12994	0.91954	0.43026	1.89408	1.79458	7	IFNG[1.11111]JAK2[1.02669]UBC[1.23916]ELAVL1[4.6729]GAS2L3	4	growth arrest-specific 2 like 3
IFNG	KIAA0494	32.1994	13090	0.92633	0.43026	1.89408	1.79458	7	IFNG[1.11111]JAK2[1.02669]UBC[1.23916]ELAVL1[4.6729]KIAA0494	4
IFNG	IKBIP	32.1994	13198	0.93397	0.43026	1.89408	1.79458	7	IFNG[1.11111]JAK2[1.02669]UBC[1.23916]ELAVL1[4.6729]IKBIP	4	IKBKB interacting protein
IFNG	RHBDL2	33.4256	13350	0.94473	0.29092	1.96621	1.86292	7	IFNG[1.11111]JAK2[1.02669]UBC[4.60829]POP4[1.61031]RHBDL2	4	rhomboid, veinlet-like 2 (Drosophila)
IFNG	CD101	33.7302	13376	0.94657	0.19999	1.98413	1.8799	7	IFNG[1.001]IFNGR1[1.06724]TRBC1[1.002]VH6DJ[1.18203]IGSF3[2.49377]CD101	5	CD101 molecule
IFNG	ABCA9	36.0846	13498	0.9552	0.4551	2.12262	2.01112	7	IFNG[1.11111]JAK2[1.02669]UBC[1.001]MYC[5.88235]ABCA9	4	ATP-binding cassette, sub-family A (ABC1), member 9
IFNG	KIAA1199	36.6983	13544	0.95846	0.1973	2.15872	2.04532	7	IFNG[1.11111]JAK2[1.25]RAC1[1.11111]ARHGEF11[1.15741]PLXNB3[2.71003]KIAA1199	5	KIAA1199
IFNG	SPAG17	43.1602	13809	0.97721	0.3486	2.53883	2.40546	7	IFNG[1.11111]JAK1[1.25]IGF1[1.25]DCN[1.08225]ELN[1.25]SPAG6[1.25]SPAG17	6	sperm associated antigen 17
IFNG	CCDC88B	44.24	13836	0.97912	0.45857	2.60235	2.46564	7	IFNG[1.11111]JAK2[1.00806]STAT3[1.04493]CCNK[1.9802]RHOXF2[3.7037]CCDC88B	5	coiled-coil domain containing 88B
IFNG	ZSCAN20	45.8642	13864	0.98111	0.32234	2.69789	2.55616	7	IFNG[1.11111]IRF1[1.61551]CREBBP[1.50376]NFE2[2.80112]SCAND1[2.14133]ZSCAN20	5	zinc finger and SCAN domain containing 20
IFNG	PSD2	46.3909	13876	0.98195	0.44894	2.72888	2.58552	7	IFNG[1.11111]JAK2[1.02669]UBC[1.15607]MSH6[1.12994]PMS2[4.85437]PSD2	5	pleckstrin and Sec7 domain containing 2
IFNG	ADAD1	N/A	N/A	N/A	N/A	N/A	N/A	N/A	N/A	N/A	N/A
IFNG	ANKRD29	N/A	N/A	N/A	N/A	N/A	N/A	N/A	N/A	N/A	N/A
IFNG	ART5	N/A	N/A	N/A	N/A	N/A	N/A	N/A	N/A	N/A	N/A
IFNG	ATP8B4	N/A	N/A	N/A	N/A	N/A	N/A	N/A	N/A	N/A	N/A
IFNG	BEND6	N/A	N/A	N/A	N/A	N/A	N/A	N/A	N/A	N/A	N/A
IFNG	C20orf194	N/A	N/A	N/A	N/A	N/A	N/A	N/A	N/A	N/A	N/A
IFNG	C2orf42	N/A	N/A	N/A	N/A	N/A	N/A	N/A	N/A	N/A	N/A
IFNG	C3orf67	N/A	N/A	N/A	N/A	N/A	N/A	N/A	N/A	N/A	N/A
IFNG	CA1	N/A	N/A	N/A	N/A	N/A	N/A	N/A	N/A	N/A	N/A
IFNG	CCDC66	N/A	N/A	N/A	N/A	N/A	N/A	N/A	N/A	N/A	N/A
IFNG	CHIA	N/A	N/A	N/A	N/A	N/A	N/A	N/A	N/A	N/A	N/A
IFNG	CNGA3	N/A	N/A	N/A	N/A	N/A	N/A	N/A	N/A	N/A	N/A
IFNG	COL19A1	N/A	N/A	N/A	N/A	N/A	N/A	N/A	N/A	N/A	N/A
IFNG	CST9L	N/A	N/A	N/A	N/A	N/A	N/A	N/A	N/A	N/A	N/A
IFNG	DDX43	N/A	N/A	N/A	N/A	N/A	N/A	N/A	N/A	N/A	N/A
IFNG	EPB41L4A	N/A	N/A	N/A	N/A	N/A	N/A	N/A	N/A	N/A	N/A
IFNG	FUT10	N/A	N/A	N/A	N/A	N/A	N/A	N/A	N/A	N/A	N/A
IFNG	GABRP	N/A	N/A	N/A	N/A	N/A	N/A	N/A	N/A	N/A	N/A
IFNG	GALNTL4	N/A	N/A	N/A	N/A	N/A	N/A	N/A	N/A	N/A	N/A
IFNG	GPR110	N/A	N/A	N/A	N/A	N/A	N/A	N/A	N/A	N/A	N/A
IFNG	GPR85	N/A	N/A	N/A	N/A	N/A	N/A	N/A	N/A	N/A	N/A
IFNG	HSD17B8	N/A	N/A	N/A	N/A	N/A	N/A	N/A	N/A	N/A	N/A
IFNG	HSD17B8	N/A	N/A	N/A	N/A	N/A	N/A	N/A	N/A	N/A	N/A
IFNG	HSD17B8	N/A	N/A	N/A	N/A	N/A	N/A	N/A	N/A	N/A	N/A
IFNG	HSD3B2	N/A	N/A	N/A	N/A	N/A	N/A	N/A	N/A	N/A	N/A
IFNG	HYDIN	N/A	N/A	N/A	N/A	N/A	N/A	N/A	N/A	N/A	N/A
IFNG	IGDCC4	N/A	N/A	N/A	N/A	N/A	N/A	N/A	N/A	N/A	N/A
IFNG	IGSF22	N/A	N/A	N/A	N/A	N/A	N/A	N/A	N/A	N/A	N/A
IFNG	IST1	N/A	N/A	N/A	N/A	N/A	N/A	N/A	N/A	N/A	N/A
IFNG	KIAA1324L	N/A	N/A	N/A	N/A	N/A	N/A	N/A	N/A	N/A	N/A
IFNG	KPRP	N/A	N/A	N/A	N/A	N/A	N/A	N/A	N/A	N/A	N/A
IFNG	KRT23	N/A	N/A	N/A	N/A	N/A	N/A	N/A	N/A	N/A	N/A
IFNG	L3MBTL4	N/A	N/A	N/A	N/A	N/A	N/A	N/A	N/A	N/A	N/A
IFNG	LMBR1L	N/A	N/A	N/A	N/A	N/A	N/A	N/A	N/A	N/A	N/A
IFNG	MFSD6	N/A	N/A	N/A	N/A	N/A	N/A	N/A	N/A	N/A	N/A
IFNG	MMEL1	N/A	N/A	N/A	N/A	N/A	N/A	N/A	N/A	N/A	N/A
IFNG	OR13C8	N/A	N/A	N/A	N/A	N/A	N/A	N/A	N/A	N/A	N/A
IFNG	OR2F2	N/A	N/A	N/A	N/A	N/A	N/A	N/A	N/A	N/A	N/A
IFNG	P2RX5	N/A	N/A	N/A	N/A	N/A	N/A	N/A	N/A	N/A	N/A
IFNG	PDE11A	N/A	N/A	N/A	N/A	N/A	N/A	N/A	N/A	N/A	N/A
IFNG	PI15	N/A	N/A	N/A	N/A	N/A	N/A	N/A	N/A	N/A	N/A
IFNG	PKD1L1	N/A	N/A	N/A	N/A	N/A	N/A	N/A	N/A	N/A	N/A
IFNG	PLEKHG1	N/A	N/A	N/A	N/A	N/A	N/A	N/A	N/A	N/A	N/A
IFNG	RANBP3L	N/A	N/A	N/A	N/A	N/A	N/A	N/A	N/A	N/A	N/A
IFNG	RRH	N/A	N/A	N/A	N/A	N/A	N/A	N/A	N/A	N/A	N/A
IFNG	SI	N/A	N/A	N/A	N/A	N/A	N/A	N/A	N/A	N/A	N/A
IFNG	SIGLEC9	N/A	N/A	N/A	N/A	N/A	N/A	N/A	N/A	N/A	N/A
IFNG	SLC19A3	N/A	N/A	N/A	N/A	N/A	N/A	N/A	N/A	N/A	N/A
IFNG	SLC46A2	N/A	N/A	N/A	N/A	N/A	N/A	N/A	N/A	N/A	N/A
IFNG	SPAG1	N/A	N/A	N/A	N/A	N/A	N/A	N/A	N/A	N/A	N/A
IFNG	SPP2	N/A	N/A	N/A	N/A	N/A	N/A	N/A	N/A	N/A	N/A
IFNG	SPP2	N/A	N/A	N/A	N/A	N/A	N/A	N/A	N/A	N/A	N/A
IFNG	SRRD	N/A	N/A	N/A	N/A	N/A	N/A	N/A	N/A	N/A	N/A
IFNG	TBCK	N/A	N/A	N/A	N/A	N/A	N/A	N/A	N/A	N/A	N/A
IFNG	TEDDM1	N/A	N/A	N/A	N/A	N/A	N/A	N/A	N/A	N/A	N/A
IFNG	TEX15	N/A	N/A	N/A	N/A	N/A	N/A	N/A	N/A	N/A	N/A
IFNG	TMEM136	N/A	N/A	N/A	N/A	N/A	N/A	N/A	N/A	N/A	N/A
IFNG	TMPRSS11B	N/A	N/A	N/A	N/A	N/A	N/A	N/A	N/A	N/A	N/A
IFNG	TRPM8	N/A	N/A	N/A	N/A	N/A	N/A	N/A	N/A	N/A	N/A
IFNG	TSSK3	N/A	N/A	N/A	N/A	N/A	N/A	N/A	N/A	N/A	N/A
IFNG	TTLL2	N/A	N/A	N/A	N/A	N/A	N/A	N/A	N/A	N/A	N/A
IFNG	UGT1A3	N/A	N/A	N/A	N/A	N/A	N/A	N/A	N/A	N/A	N/A
IFNG	UGT1A3	N/A	N/A	N/A	N/A	N/A	N/A	N/A	N/A	N/A	N/A
IFNG	VTCN1	N/A	N/A	N/A	N/A	N/A	N/A	N/A	N/A	N/A	N/A
IFNG	XCR1	N/A	N/A	N/A	N/A	N/A	N/A	N/A	N/A	N/A	N/A
IFNG	ZAR1	N/A	N/A	N/A	N/A	N/A	N/A	N/A	N/A	N/A	N/A
IFNG	ZNF320	N/A	N/A	N/A	N/A	N/A	N/A	N/A	N/A	N/A	N/A
IFNG	ZNF643	N/A	N/A	N/A	N/A	N/A	N/A	N/A	N/A	N/A	N/A
IFNG	ZNF808	N/A	N/A	N/A	N/A	N/A	N/A	N/A	N/A	N/A	N/A
IFNG	ATP5J2-PTCD1	N/A	N/A	N/A	N/A	N/A	N/A	N/A	N/A	N/A	N/A
IFNG	BPIFA3	N/A	N/A	N/A	N/A	N/A	N/A	N/A	N/A	N/A	N/A
IFNG	CAMSAP2	N/A	N/A	N/A	N/A	N/A	N/A	N/A	N/A	N/A	N/A
IFNG	CTPS1	N/A	N/A	N/A	N/A	N/A	N/A	N/A	N/A	N/A	N/A
IFNG	EFCAB13	N/A	N/A	N/A	N/A	N/A	N/A	N/A	N/A	N/A	N/A
IFNG	EMC1	N/A	N/A	N/A	N/A	N/A	N/A	N/A	N/A	N/A	N/A
IFNG	KDM4E	N/A	N/A	N/A	N/A	N/A	N/A	N/A	N/A	N/A	N/A
IFNG	NDNF	N/A	N/A	N/A	N/A	N/A	N/A	N/A	N/A	N/A	N/A
IFNG	NPAP1	N/A	N/A	N/A	N/A	N/A	N/A	N/A	N/A	N/A	N/A
IFNG	SAMD15	N/A	N/A	N/A	N/A	N/A	N/A	N/A	N/A	N/A	N/A
IFNG	SFSWAP	N/A	N/A	N/A	N/A	N/A	N/A	N/A	N/A	N/A	N/A
IFNG	TENM1	N/A	N/A	N/A	N/A	N/A	N/A	N/A	N/A	N/A	N/A
